# Supplementary material for: Capture Hi-C identifies the chromatin interactome of colorectal cancer risk loci
Source: Nat Commun. 2015 Feb 19;6:6178. doi: 10.1038/ncomms7178 (PMC4346635; doi:10.1038/ncomms7178)
Supplement: Supplementary Dataset 1 — Long-range interactions at 9kb resolution for LS174T, LoVo and Colo205 filtered at a 5% FDR (q<0.05) in all of the three cell lines. Genomic positions are based on GRCh37/hg19 human genome assembly. Start positions of 9kb bins are provided. P-values are based upon a parametric test using a zero-inflated Weibull distribution. [file ncomms7178-s2.xlsx]

## Sheet: Sheet1
Supplementary Data 1: Long-range interactions at 9kb resolution for LS174T, LoVo and Colo205 filtered at a 5% FDR (q<0.05) in all of the three cell lines.
Genomic positions are based on GRCh37/hg19 human genome assembly. Start positions of 9kb bins are provided.
P-values are based upon a parametric test using a zero-inflated Weibull distribution.
Hi-C contact	test region	test bin		interacting bin		LS174T		LoVo		Colo205
		chr	position	chr	position	p-value	q-value	p-value	q-value	p-value	q-value
9kb_contact_1	1q41	chr1	222075000	chr1	248598000	3.4e-08	1.8e-05	6.2e-19	2.4e-15	3.9e-06	0.0011
9kb_contact_2	1q41	chr1	222192000	chr1	237465000	0.00013	0.017	0.00021	0.036	3.9e-19	1.2e-15
9kb_contact_3	3q26.2	chr3	169458000	chr3	147516000	3.4e-06	0.00094	1.7e-05	0.0046	0.00028	0.037
9kb_contact_4	3q26.2	chr3	169458000	chr3	165210000	2.4e-07	9.9e-05	7.8e-05	0.016	4.9e-12	5.9e-09
9kb_contact_5	3q26.2	chr3	169458000	chr3	168846000	1.7e-05	0.0036	1.1e-09	9.3e-07	7.8e-05	0.013
9kb_contact_6	3q26.2	chr3	169458000	chr3	191040000	1.9e-12	2.8e-09	0.0002	0.035	3.3e-06	0.00097
9kb_contact_7	3q26.2	chr3	169467000	chr16	15093000	5.8e-15	6.7e-11	1.5e-08	4.3e-05	1.7e-39	3.2e-34
9kb_contact_8	3q26.2	chr3	169476000	chr3	145923000	8.9e-05	0.013	4e-05	0.0095	0.00014	0.021
9kb_contact_9	8q23.1	chr8	117627000	chr20	30594000	6.1e-07	0.00087	4.3e-05	0.03	1.5e-06	0.0016
9kb_contact_10	8q23.1	chr8	117636000	chr8	116250000	0.00018	0.023	2.3e-16	6.4e-13	4.9e-10	4e-07
9kb_contact_11	8q23.1	chr8	117654000	chr8	79863000	2.9e-08	1.6e-05	1.5e-05	0.0043	0.00032	0.041
9kb_contact_12	8q23.1	chr8	117660000	chr8	137670000	4.3e-07	0.00016	4.1e-05	0.0096	5.7e-18	1.6e-14
9kb_contact_13	8q23.1	chr8	117663000	chr8	137670000	4.3e-07	0.00016	4.1e-05	0.0096	5.7e-18	1.6e-14
9kb_contact_14	8q23.1	chr8	117798000	chr8	96999000	2.8e-08	1.6e-05	3.6e-07	0.00017	1.6e-09	1.2e-06
9kb_contact_15	8q23.1	chr8	117798000	chr8	117897000	4.4e-06	0.0012	5.3e-05	0.012	5.9e-08	2.9e-05
9kb_contact_16	8q24.21	chr8	128409000	chr8	127878000	3.5e-26	3.7e-22	2.2e-17	6.9e-14	4.1e-29	3.3e-25
9kb_contact_17	8q24.21	chr8	128409000	chr8	128256000	1.26e-17	4.35e-14	0.000158	0.0139	0.00115	0.0464
9kb_contact_18	8q24.21	chr8	128409000	chr8	128589000	2.48e-20	1.71e-16	0.000828	0.0406	0.000509	0.0271
9kb_contact_19	8q24.21	chr8	128409000	chr8	129660000	5e-18	1.9e-14	0.00031	0.049	6.8e-05	0.012
9kb_contact_20	8q24.21	chr8	128418000	chr8	128220000	3.14e-12	2.54e-09	1.26e-05	0.00334	0.00098	0.0427
9kb_contact_21	8q24.21	chr8	128418000	chr8	128580000	1.12e-11	6.73e-09	0.000818	0.0404	2.16e-07	6.08e-05
9kb_contact_22	8q24.21	chr8	128418000	chr8	128742000	3.89e-10	1.41e-07	7.48e-06	0.00229	3e-10	2.95e-07
9kb_contact_23	8q24.21	chr8	128445000	chr8	127878000	0.00014	0.019	1.9e-10	1.9e-07	1.1e-05	0.0026
9kb_contact_24	10p14	chr10	8664000	chr10	7899000	1.6e-05	0.0034	0.00022	0.037	1.5e-08	8.5e-06
9kb_contact_25	10p14	chr10	8727000	chr2	1509000	4.1e-09	1.2e-05	2.5e-09	9.4e-06	5.3e-07	0.00064
9kb_contact_26	11q23	chr11	111126000	chr20	42735000	9.9e-26	7.5e-21	7.9e-10	3.5e-06	3.7e-10	1.1e-06
9kb_contact_27	11q23	chr11	111144000	chr11	87348000	2.6e-05	0.005	0.00019	0.033	0.00019	0.027
9kb_contact_28	11q23	chr11	111144000	chr11	111315000	5.1e-08	2.6e-05	2.2e-08	1.5e-05	4.6e-11	4.6e-08
9kb_contact_29	11q23	chr11	111144000	chr11	134283000	3.9e-10	3.5e-07	9.3e-13	1.5e-09	3.6e-16	8.1e-13
9kb_contact_30	11q23	chr11	111162000	chr11	111315000	6.4e-05	0.01	3.7e-05	0.0089	1.2e-06	0.00042
9kb_contact_31	11q23	chr11	111162000	chr11	128091000	2.2e-07	9.2e-05	5.8e-05	0.013	3.9e-05	0.0075
9kb_contact_32	11q23	chr11	111189000	chr11	90759000	9.6e-05	0.014	8.8e-15	1.9e-11	1e-20	4.1e-17
9kb_contact_33	12q13	chr12	50451000	chr12	111282000	5.1e-06	0.0013	1.8e-05	0.005	1.6e-08	9.1e-06
9kb_contact_34	12q13	chr12	50451000	chr12	116736000	4.4e-07	0.00016	4.2e-20	1.8e-16	0.00022	0.031
9kb_contact_35	12q13	chr12	50451000	chr12	119004000	1.6e-10	1.5e-07	4.4e-11	5.2e-08	3.6e-07	0.00015
9kb_contact_36	12q13	chr12	50451000	chr12	121182000	3.4e-06	0.00093	2.1e-06	0.0008	0.00012	0.019
9kb_contact_37	12q13	chr12	50487000	chr12	111363000	0.00018	0.022	0.00015	0.027	5.2e-06	0.0014
9kb_contact_38	12q13	chr12	50523000	chr12	95622000	9.1e-05	0.013	1e-09	8.9e-07	2.2e-05	0.0047
9kb_contact_39	12q13	chr12	50568000	chr12	131343000	7e-08	3.4e-05	3.1e-05	0.0077	1.5e-08	8.8e-06
9kb_contact_40	12q13	chr12	50613000	chr12	121362000	9.8e-08	4.6e-05	0.00025	0.041	0.00011	0.018
9kb_contact_41	12q13	chr12	50631000	chr12	74112000	1.1e-06	0.00036	7.3e-05	0.015	3.5e-17	8.9e-14
9kb_contact_42	12q13	chr12	50631000	chr12	120966000	1.6e-09	1.2e-06	1.5e-05	0.0042	8.9e-06	0.0022
9kb_contact_43	12q13	chr12	50982000	chr12	122577000	4.3e-10	3.8e-07	1e-09	9.1e-07	1.7e-05	0.0037
9kb_contact_44	12q13	chr12	51027000	chr7	150207000	4.4e-06	0.0045	3.7e-09	1.3e-05	4.7e-06	0.0041
9kb_contact_45	12q13	chr12	51054000	chr12	15189000	0.00023	0.027	0.00019	0.033	3.6e-06	0.001
9kb_contact_46	12q13	chr12	51090000	chr5	54972000	5.9e-10	2.2e-06	1.3e-05	0.012	2.3e-09	5.6e-06
9kb_contact_47	14q22.2	chr14	54396000	chr14	54000000	3.1e-08	1.7e-05	3.4e-05	0.0083	2.4e-05	0.0051
9kb_contact_48	14q22.2	chr14	54405000	chr14	54000000	8.1e-16	2.2e-12	3.7e-05	0.0088	1.1e-05	0.0026
9kb_contact_49	14q22.2	chr14	54405000	chr14	54009000	6.9e-12	9.1e-09	6.4e-05	0.014	3.6e-05	0.0071
9kb_contact_50	14q22.2	chr14	54405000	chr14	54081000	0.00044	0.044	1e-06	0.00043	0.00021	0.029
9kb_contact_51	14q22.2	chr14	54405000	chr14	54621000	1.32e-07	1.91e-05	0.000502	0.0285	0.000532	0.0279
9kb_contact_52	14q22.2	chr14	54414000	chr14	54000000	2.9e-11	3.3e-08	5.7e-09	4.3e-06	3.3e-15	6.5e-12
9kb_contact_53	14q22.2	chr14	54414000	chr14	54009000	3.6e-07	0.00014	2.3e-05	0.0059	1e-05	0.0025
9kb_contact_54	14q22.2	chr14	54414000	chr14	54567000	4.51e-10	1.48e-07	6.13e-07	0.000423	3.55e-07	7.59e-05
9kb_contact_55	14q22.2	chr14	54414000	chr14	54576000	2.69e-09	6.75e-07	0.000251	0.0189	6.66e-05	0.006
9kb_contact_56	14q22.2	chr14	54414000	chr14	54621000	4.39e-05	0.00266	9.43e-07	0.000542	0.00102	0.0429
9kb_contact_57	14q22.2	chr14	54414000	chr14	54630000	1.07e-07	1.62e-05	9.5e-05	0.0106	2.55e-08	1e-05
9kb_contact_58	14q22.2	chr14	54414000	chr14	54639000	5.89e-08	9.73e-06	0.000111	0.011	9.86e-06	0.00135
9kb_contact_59	14q22.2	chr14	54414000	chr14	54792000	1.85e-08	3.7e-06	0.000407	0.025	1.06e-05	0.00142
9kb_contact_60	14q22.2	chr14	54423000	chr14	54567000	3.25e-10	1.25e-07	4.21e-05	0.00652	3.58e-07	7.59e-05
9kb_contact_61	14q22.2	chr14	54423000	chr14	54576000	6.13e-10	1.88e-07	0.00112	0.0475	0.00013	0.00977
9kb_contact_62	14q22.2	chr14	54423000	chr14	54612000	6.08e-05	0.00336	5.29e-08	6.64e-05	3.1e-07	7.59e-05
9kb_contact_63	14q22.2	chr14	54423000	chr14	54621000	6.54e-07	7.45e-05	8e-05	0.00968	3.22e-07	7.59e-05
9kb_contact_64	14q22.2	chr14	54432000	chr14	54567000	5.36e-06	0.000432	4.8e-07	0.000368	3.28e-05	0.00338
9kb_contact_65	14q22.2	chr14	54432000	chr14	54630000	3.49e-08	6.42e-06	8.11e-05	0.00968	2.52e-05	0.00283
9kb_contact_66	14q22.2	chr14	54432000	chr14	54639000	7.1e-07	7.85e-05	3.14e-05	0.00548	0.000316	0.0186
9kb_contact_67	14q22.2	chr14	54459000	chr4	146928000	5.8e-05	0.034	7.4e-10	3.3e-06	1.2e-20	2.6e-16
9kb_contact_68	14q22.2	chr14	54459000	chr14	53361000	0.00035	0.037	0.00032	0.049	1.5e-05	0.0034
9kb_contact_69	14q22.2	chr14	54558000	chr7	129777000	1.7e-06	0.0021	5e-05	0.034	2.9e-06	0.0027
9kb_contact_70	14q22.2	chr14	54558000	chr13	32592000	8.4e-06	0.0076	1.9e-07	0.00037	1.1e-05	0.0084
9kb_contact_71	14q22.2	chr14	54567000	chr14	54000000	1.5e-22	1.1e-18	5e-10	4.7e-07	2.1e-05	0.0046
9kb_contact_72	14q22.2	chr14	54567000	chr14	54081000	1.1e-05	0.0024	1.1e-12	1.7e-09	0.00013	0.02
9kb_contact_73	14q22.2	chr14	54567000	chr14	54315000	6e-05	0.0097	7.4e-11	8.4e-08	1.5e-07	6.7e-05
9kb_contact_74	14q22.2	chr14	54567000	chr14	54414000	4.51e-10	1.48e-07	6.13e-07	0.000423	3.55e-07	7.59e-05
9kb_contact_75	14q22.2	chr14	54567000	chr14	54423000	3.25e-10	1.25e-07	4.21e-05	0.00652	3.58e-07	7.59e-05
9kb_contact_76	14q22.2	chr14	54567000	chr14	54432000	5.36e-06	0.000432	4.8e-07	0.000368	3.28e-05	0.00338
9kb_contact_77	14q22.2	chr14	54567000	chr14	54612000	7.11e-05	0.0038	2.02e-06	0.000927	0.00132	0.05
9kb_contact_78	14q22.2	chr14	54567000	chr14	54621000	1.82e-07	2.43e-05	7.53e-05	0.00968	0.0012	0.047
9kb_contact_79	14q22.2	chr14	54567000	chr14	54630000	2.42e-12	2.09e-09	7.31e-05	0.00968	2.31e-05	0.00268
9kb_contact_80	14q22.2	chr14	54576000	chr4	189543000	3.1e-05	0.021	3.3e-05	0.025	4.3e-05	0.025
9kb_contact_81	14q22.2	chr14	54576000	chr14	54000000	9.1e-25	8.1e-21	0.00021	0.036	0.00024	0.033
9kb_contact_82	14q22.2	chr14	54576000	chr14	54081000	4.5e-05	0.0076	9.7e-08	5.4e-05	0.00031	0.04
9kb_contact_83	14q22.2	chr14	54576000	chr14	54414000	2.69e-09	6.75e-07	0.000251	0.0189	6.66e-05	0.006
9kb_contact_84	14q22.2	chr14	54576000	chr14	54423000	6.13e-10	1.88e-07	0.00112	0.0475	0.00013	0.00977
9kb_contact_85	14q22.2	chr14	54585000	chr14	54009000	5.9e-08	3e-05	8.7e-06	0.0027	0.00021	0.029
9kb_contact_86	14q22.2	chr14	54612000	chr14	54423000	6.08e-05	0.00336	5.29e-08	6.64e-05	3.1e-07	7.59e-05
9kb_contact_87	14q22.2	chr14	54612000	chr14	54567000	7.11e-05	0.0038	2.02e-06	0.000927	0.00132	0.05
9kb_contact_88	14q22.2	chr14	54612000	chr14	54792000	4.65e-06	0.000388	1.4e-08	2.42e-05	0.00027	0.0167
9kb_contact_89	14q22.2	chr14	54621000	chr14	54405000	1.32e-07	1.91e-05	0.000502	0.0285	0.000532	0.0279
9kb_contact_90	14q22.2	chr14	54621000	chr14	54414000	4.39e-05	0.00266	9.43e-07	0.000542	0.00102	0.0429
9kb_contact_91	14q22.2	chr14	54621000	chr14	54423000	6.54e-07	7.45e-05	8e-05	0.00968	3.22e-07	7.59e-05
9kb_contact_92	14q22.2	chr14	54621000	chr14	54567000	1.82e-07	2.43e-05	7.53e-05	0.00968	0.0012	0.047
9kb_contact_93	14q22.2	chr14	54621000	chr14	54792000	3.02e-08	5.71e-06	2.18e-05	0.00428	0.000803	0.0373
9kb_contact_94	14q22.2	chr14	54630000	chr14	30537000	2.9e-05	0.0054	0.00029	0.046	0.00012	0.019
9kb_contact_95	14q22.2	chr14	54630000	chr14	53892000	1.3e-05	0.0029	6.8e-09	5e-06	5.6e-08	2.8e-05
9kb_contact_96	14q22.2	chr14	54630000	chr14	53919000	7.1e-07	0.00025	6.1e-13	1e-09	9.4e-06	0.0023
9kb_contact_97	14q22.2	chr14	54630000	chr14	54000000	1.4e-34	3.7e-30	4.3e-06	0.0015	3.2e-09	2.2e-06
9kb_contact_98	14q22.2	chr14	54630000	chr14	54009000	1.2e-23	9.7e-20	2.6e-05	0.0066	2.3e-08	1.3e-05
9kb_contact_99	14q22.2	chr14	54630000	chr14	54081000	2.9e-07	0.00012	2e-09	1.6e-06	3.7e-10	3.1e-07
9kb_contact_100	14q22.2	chr14	54630000	chr14	54306000	7.8e-06	0.0019	3.1e-05	0.0077	0.00011	0.017
9kb_contact_101	14q22.2	chr14	54630000	chr14	54315000	1.2e-05	0.0027	8.1e-09	5.8e-06	1.2e-11	1.4e-08
9kb_contact_102	14q22.2	chr14	54630000	chr14	54342000	1e-05	0.0023	5.4e-09	4.1e-06	7.6e-09	4.8e-06
9kb_contact_103	14q22.2	chr14	54630000	chr14	54351000	4.3e-05	0.0074	2.4e-07	0.00012	3.3e-05	0.0067
9kb_contact_104	14q22.2	chr14	54630000	chr14	54414000	1.07e-07	1.62e-05	9.5e-05	0.0106	2.55e-08	1e-05
9kb_contact_105	14q22.2	chr14	54630000	chr14	54432000	3.49e-08	6.42e-06	8.11e-05	0.00968	2.52e-05	0.00283
9kb_contact_106	14q22.2	chr14	54630000	chr14	54567000	2.42e-12	2.09e-09	7.31e-05	0.00968	2.31e-05	0.00268
9kb_contact_107	14q22.2	chr14	54639000	chr14	53892000	4.8e-05	0.0081	2.3e-08	1.5e-05	1.7e-06	0.00055
9kb_contact_108	14q22.2	chr14	54639000	chr14	54000000	8.3e-43	4.4e-38	1.7e-07	8.9e-05	2.2e-08	1.2e-05
9kb_contact_109	14q22.2	chr14	54639000	chr14	54009000	3.6e-23	2.7e-19	1.4e-05	0.0039	6.5e-07	0.00024
9kb_contact_110	14q22.2	chr14	54639000	chr14	54081000	1.1e-07	5.2e-05	2.3e-10	2.3e-07	2.3e-08	1.3e-05
9kb_contact_111	14q22.2	chr14	54639000	chr14	54315000	8.1e-06	0.0019	2.2e-09	1.9e-06	5.7e-07	0.00021
9kb_contact_112	14q22.2	chr14	54639000	chr14	54342000	7.2e-06	0.0017	1.7e-09	1.5e-06	2.2e-05	0.0047
9kb_contact_113	14q22.2	chr14	54639000	chr14	54414000	5.89e-08	9.73e-06	0.000111	0.011	9.86e-06	0.00135
9kb_contact_114	14q22.2	chr14	54639000	chr14	54432000	7.1e-07	7.85e-05	3.14e-05	0.00548	0.000316	0.0186
9kb_contact_115	14q22.2	chr14	54639000	chr14	54774000	6.43e-10	1.89e-07	0.000559	0.0307	9.63e-05	0.00776
9kb_contact_116	14q22.2	chr14	54648000	chr14	54000000	7.1e-06	0.0017	7.1e-06	0.0022	0.0002	0.029
9kb_contact_117	14q22.2	chr14	54702000	chr1	207027000	1.3e-05	0.011	1.9e-05	0.016	6.8e-06	0.0056
9kb_contact_118	14q22.2	chr14	54774000	chr14	54639000	6.43e-10	1.89e-07	0.000559	0.0307	9.63e-05	0.00776
9kb_contact_119	14q22.2	chr14	54792000	chr14	53892000	4.5e-06	0.0012	5.4e-07	0.00025	2.3e-09	1.6e-06
9kb_contact_120	14q22.2	chr14	54792000	chr14	54000000	3.1e-34	7.6e-30	1.4e-05	0.0039	8e-13	1.1e-09
9kb_contact_121	14q22.2	chr14	54792000	chr14	54009000	6.8e-22	4.4e-18	0.00022	0.037	6.9e-10	5.5e-07
9kb_contact_122	14q22.2	chr14	54792000	chr14	54045000	5.1e-06	0.0013	2.1e-06	0.0008	3.6e-05	0.0071
9kb_contact_123	14q22.2	chr14	54792000	chr14	54081000	9.5e-06	0.0022	6e-07	0.00027	3e-08	1.6e-05
9kb_contact_124	14q22.2	chr14	54792000	chr14	54315000	1.9e-06	0.00056	4.7e-07	0.00022	1.5e-07	6.6e-05
9kb_contact_125	14q22.2	chr14	54792000	chr14	54342000	3.7e-05	0.0066	2.5e-06	0.00093	7.8e-07	0.00028
9kb_contact_126	14q22.2	chr14	54792000	chr14	54414000	1.85e-08	3.7e-06	0.000407	0.025	1.06e-05	0.00142
9kb_contact_127	14q22.2	chr14	54792000	chr14	54612000	4.65e-06	0.000388	1.4e-08	2.42e-05	0.00027	0.0167
9kb_contact_128	14q22.2	chr14	54792000	chr14	54621000	3.02e-08	5.71e-06	2.18e-05	0.00428	0.000803	0.0373
9kb_contact_129	15q13	chr15	33006000	chr15	98760000	2.4e-07	9.9e-05	0.00013	0.025	0.00029	0.038
9kb_contact_130	15q13	chr15	33024000	chr8	107484000	2.9e-10	1.2e-06	6.2e-06	0.0066	3e-06	0.0028
9kb_contact_131	15q13	chr15	33060000	chr15	96708000	7e-08	3.4e-05	2.7e-05	0.0069	0.00021	0.029
9kb_contact_132	15q13	chr15	33060000	chr15	97671000	0.00039	0.04	1.5e-08	1e-05	8.8e-05	0.015
9kb_contact_133	15q13	chr15	33060000	chr15	98094000	3.8e-05	0.0066	3.6e-08	2.3e-05	0.00013	0.02
9kb_contact_134	16q22.1	chr16	68769000	chr16	50499000	1.8e-05	0.0037	1.3e-12	2.1e-09	4.9e-05	0.0091
9kb_contact_135	18q21.1	chr18	46449000	chr18	19566000	7.4e-15	1.7e-11	0.0001	0.02	6.4e-05	0.011
9kb_contact_136	19q13.1	chr19	33651000	chr12	78027000	3e-05	0.021	1.7e-07	0.00035	1e-07	0.00016
9kb_contact_137	20p12.3	chr20	6348000	chr20	7320000	2.5e-11	2.9e-08	1.4e-08	9.8e-06	1.2e-07	5.5e-05
9kb_contact_138	20p12.3	chr20	6348000	chr20	7509000	2.1e-05	0.0041	0.0002	0.034	0.00011	0.018
9kb_contact_139	20p12.3	chr20	6348000	chr20	8481000	4.7e-11	5.2e-08	3.6e-06	0.0013	6.7e-07	0.00025
9kb_contact_140	20p12.3	chr20	6348000	chr20	16221000	4.8e-06	0.0013	2.4e-06	0.00088	7.8e-05	0.013
9kb_contact_141	20p12.3	chr20	6348000	chr20	17238000	2.5e-06	0.00073	6.1e-17	1.8e-13	6.2e-14	1e-10
9kb_contact_142	20p12.3	chr20	6357000	chr20	16149000	1.4e-06	0.00043	3.1e-07	0.00015	8.5e-05	0.014
9kb_contact_143	20p12.3	chr20	6375000	chr14	44226000	3.2e-06	0.0034	7.4e-13	7.9e-09	1.3e-10	4.2e-07
9kb_contact_144	20p12.3	chr20	6384000	chr20	7806000	0.00048	0.047	2.3e-06	0.00087	1.8e-10	1.6e-07
9kb_contact_145	20p12.3	chr20	6420000	chr20	7023000	3.1e-05	0.0057	1.3e-05	0.0038	3.3e-08	1.7e-05
9kb_contact_146	20q13.33	chr20	60627000	chr20	3990000	0.00015	0.02	1.5e-09	1.3e-06	0.00016	0.024
9kb_contact_147	20q13.33	chr20	60744000	chr13	44796000	1.2e-05	0.01	1.5e-09	6.2e-06	3.1e-08	5.6e-05
