# Supplementary material for: Capture Hi-C identifies the chromatin interactome of colorectal cancer risk loci
Source: Nat Commun. 2015 Feb 19;6:6178. doi: 10.1038/ncomms7178 (PMC4346635; doi:10.1038/ncomms7178)
Supplement: Supplementary Dataset 2 — Long-range interactions in close-cis at 3kb resolution for LS174T, LoVo and Colo205 filtered at a 5% FDR (q<0.05) in each cell line. Genomic positions are based on GRCh37/hg19 human genome assembly. Start positions of 3kb bins are provided. P-values are based upon a parametric test using a zero-inflated Weibull distribution. [file ncomms7178-s3.xlsx]

## Sheet: Sheet1
Supplementary Data 2: Long-range interactions in close-cis at 3kb resolution for LS174T, LoVo and Colo205 filtered at a 5% FDR (q<0.05) in each cell line.
Genomic positions are based on GRCh37/hg19 human genome assembly. Start positions of 3kb bins are provided.
P-values are based upon a parametric test using a zero-inflated Weibull distribution.
Hi-C contact	test region	test bin		interacting bin		LS174T		LoVo		Colo205
		chr	position	chr	position	p-value	q-value	p-value	q-value	p-value	q-value
3kb_contact_1	3q26.2	chr3	169428000	chr3	169440000	0.000117	0.0135	0.000168	0.0138	3.05e-05	0.00556
3kb_contact_2	3q26.2	chr3	169440000	chr3	168849000	1.6e-07	0.0001	4.9e-06	0.0024	0.00019	0.028
3kb_contact_3	3q26.2	chr3	169440000	chr3	169428000	0.000117	0.0135	0.000168	0.0138	3.05e-05	0.00556
3kb_contact_4	3q26.2	chr3	169458000	chr3	168717000	1.2e-05	0.0033	1.9e-06	0.0011	2.5e-08	1.9e-05
3kb_contact_5	3q26.2	chr3	169458000	chr3	168849000	1.6e-05	0.0042	2.6e-10	5.2e-07	3.5e-05	0.0078
3kb_contact_6	3q26.2	chr3	169461000	chr3	168849000	4.2e-07	0.00022	6.3e-06	0.0029	7.4e-07	0.00034
3kb_contact_7	3q26.2	chr3	169488000	chr3	168849000	2.3e-27	5.9e-23	2.1e-07	0.00017	8.8e-05	0.016
3kb_contact_8	8q24.21	chr8	128409000	chr8	128577000	1.18e-05	0.00257	1.95e-06	0.000715	4.55e-06	0.00142
3kb_contact_9	8q24.21	chr8	128409000	chr8	128745000	0.000151	0.016	0.000733	0.0378	3.36e-09	3.91e-06
3kb_contact_10	8q24.21	chr8	128412000	chr8	127884000	1e-14	4.1e-11	7.5e-07	0.0005	2.6e-09	2.6e-06
3kb_contact_11	8q24.21	chr8	128412000	chr8	128577000	2.2e-11	5.97e-08	2.78e-05	0.0043	8.52e-09	9.24e-06
3kb_contact_12	8q24.21	chr8	128412000	chr8	128736000	6.38e-09	6.46e-06	2.8e-05	0.00433	6.89e-05	0.01
3kb_contact_13	11q23	chr11	111144000	chr11	111315000	2.7e-05	0.0064	4.5e-06	0.0022	2.3e-12	5.2e-09
3kb_contact_14	11q23	chr11	111150000	chr11	111291000	2.9e-05	0.0067	3e-06	0.0016	2.7e-07	0.00015
3kb_contact_15	11q23	chr11	111150000	chr11	111315000	1.2e-08	1.1e-05	2.9e-05	0.0098	1.5e-16	7e-13
3kb_contact_16	11q23	chr11	111165000	chr11	111297000	0.00011	0.019	2.5e-05	0.0088	5.9e-07	0.00028
3kb_contact_17	11q23	chr11	111165000	chr11	111315000	0.00039	0.048	2.2e-05	0.0079	2.2e-09	2.2e-06
3kb_contact_18	12q13	chr12	50895000	chr12	51027000	0.000289	0.0253	2.81e-09	7.39e-06	0.000332	0.0297
3kb_contact_19	12q13	chr12	51027000	chr12	50895000	0.000289	0.0253	2.81e-09	7.39e-06	0.000332	0.0297
3kb_contact_20	14q22.2	chr14	54390000	chr14	54009000	2.8e-10	4.1e-07	6.2e-05	0.018	6.4e-05	0.012
3kb_contact_21	14q22.2	chr14	54396000	chr14	54009000	4.2e-12	9.9e-09	0.00023	0.048	2.1e-05	0.0052
3kb_contact_22	14q22.2	chr14	54405000	chr14	54009000	5.8e-25	1.2e-20	7.8e-05	0.021	9.3e-07	0.00041
3kb_contact_23	14q22.2	chr14	54411000	chr14	53898000	9.2e-06	0.0027	7.1e-06	0.0032	4.4e-09	4.2e-06
3kb_contact_24	14q22.2	chr14	54411000	chr14	54009000	3.4e-25	7.2e-21	9.3e-08	8.5e-05	3.8e-10	4.7e-07
3kb_contact_25	14q22.2	chr14	54414000	chr14	54003000	3.1e-10	4.4e-07	7.9e-06	0.0035	5.2e-08	3.5e-05
3kb_contact_26	14q22.2	chr14	54414000	chr14	54009000	3.5e-16	1.8e-12	3.7e-06	0.0019	1.2e-10	1.7e-07
3kb_contact_27	14q22.2	chr14	54414000	chr14	54573000	0.000544	0.0389	4.08e-05	0.00571	1.06e-08	1.01e-05
3kb_contact_28	14q22.2	chr14	54414000	chr14	54582000	0.00017	0.0174	0.000341	0.0229	0.000177	0.019
3kb_contact_29	14q22.2	chr14	54414000	chr14	54636000	0.00045	0.0344	0.000454	0.0278	4.12e-07	0.000195
3kb_contact_30	14q22.2	chr14	54414000	chr14	54642000	0.000396	0.0314	0.00069	0.0365	6.48e-05	0.00956
3kb_contact_31	14q22.2	chr14	54414000	chr14	54795000	0.00046	0.0348	0.000613	0.0341	1.2e-05	0.00281
3kb_contact_32	14q22.2	chr14	54426000	chr14	54573000	0.000286	0.0253	0.000863	0.0421	0.000181	0.0192
3kb_contact_33	14q22.2	chr14	54426000	chr14	54624000	5.25e-06	0.00138	0.00112	0.0499	0.000133	0.0161
3kb_contact_34	14q22.2	chr14	54426000	chr14	54633000	0.000428	0.0332	0.000885	0.0428	0.000499	0.0387
3kb_contact_35	14q22.2	chr14	54426000	chr14	54666000	0.000173	0.0176	0.000197	0.0156	0.000421	0.035
3kb_contact_36	14q22.2	chr14	54429000	chr14	54546000	6.83e-06	0.00174	0.000931	0.0439	9.31e-08	5.98e-05
3kb_contact_37	14q22.2	chr14	54429000	chr14	54567000	7.7e-05	0.01	3.8e-07	0.000257	2.83e-05	0.00521
3kb_contact_38	14q22.2	chr14	54429000	chr14	54624000	7.66e-06	0.00191	0.000274	0.0199	0.000142	0.0167
3kb_contact_39	14q22.2	chr14	54432000	chr14	54636000	0.000325	0.0273	9.19e-05	0.00988	1.89e-06	0.000705
3kb_contact_40	14q22.2	chr14	54432000	chr14	54795000	0.000504	0.0369	4.94e-05	0.00643	0.000165	0.0182
3kb_contact_41	14q22.2	chr14	54444000	chr14	54546000	2.35e-07	0.000121	0.000664	0.0357	0.000143	0.0168
3kb_contact_42	14q22.2	chr14	54447000	chr14	54009000	8.1e-11	1.4e-07	9.5e-05	0.025	0.00034	0.044
3kb_contact_43	14q22.2	chr14	54516000	chr14	54009000	0.00018	0.026	1.1e-07	0.0001	3.4e-05	0.0077
3kb_contact_44	14q22.2	chr14	54519000	chr14	54636000	0.000161	0.0166	0.000148	0.0127	7e-05	0.0101
3kb_contact_45	14q22.2	chr14	54546000	chr14	54429000	6.83e-06	0.00174	0.000931	0.0439	9.31e-08	5.98e-05
3kb_contact_46	14q22.2	chr14	54546000	chr14	54444000	2.35e-07	0.000121	0.000664	0.0357	0.000143	0.0168
3kb_contact_47	14q22.2	chr14	54546000	chr14	54573000	6.89e-05	0.00948	0.000683	0.0364	3.25e-05	0.0058
3kb_contact_48	14q22.2	chr14	54546000	chr14	54600000	8.25e-06	0.002	0.000262	0.0192	0.000239	0.0234
3kb_contact_49	14q22.2	chr14	54546000	chr14	54633000	5.8e-07	0.00024	0.000129	0.0117	1.54e-05	0.00337
3kb_contact_50	14q22.2	chr14	54546000	chr14	54795000	3.15e-12	1.28e-08	0.000348	0.0232	6.47e-06	0.00182
3kb_contact_51	14q22.2	chr14	54567000	chr14	54429000	7.7e-05	0.01	3.8e-07	0.000257	2.83e-05	0.00521
3kb_contact_52	14q22.2	chr14	54567000	chr14	54636000	1.04e-10	1.54e-07	2.17e-07	0.000176	0.00072	0.0489
3kb_contact_53	14q22.2	chr14	54573000	chr14	53898000	0.0001	0.018	6.2e-08	6.1e-05	3e-09	2.9e-06
3kb_contact_54	14q22.2	chr14	54573000	chr14	53997000	3.2e-06	0.0012	4.1e-06	0.002	1.7e-06	0.00068
3kb_contact_55	14q22.2	chr14	54573000	chr14	54003000	3.6e-22	4.8e-18	6.3e-08	6.1e-05	3.3e-05	0.0075
3kb_contact_56	14q22.2	chr14	54573000	chr14	54009000	6.5e-28	1.8e-23	6e-14	2.7e-10	3.1e-12	6.5e-09
3kb_contact_57	14q22.2	chr14	54573000	chr14	54036000	3.6e-07	0.00019	0.0001	0.027	5.4e-05	0.011
3kb_contact_58	14q22.2	chr14	54573000	chr14	54066000	0.00017	0.026	2.4e-05	0.0085	0.00016	0.025
3kb_contact_59	14q22.2	chr14	54573000	chr14	54072000	0.00022	0.031	1.2e-05	0.0048	5e-06	0.0016
3kb_contact_60	14q22.2	chr14	54573000	chr14	54081000	1.2e-07	7.6e-05	1.2e-15	6.9e-12	1.5e-15	6.4e-12
3kb_contact_61	14q22.2	chr14	54573000	chr14	54132000	0.00023	0.032	2.6e-07	0.00021	0.00011	0.018
3kb_contact_62	14q22.2	chr14	54573000	chr14	54180000	2.6e-08	2.1e-05	0.00021	0.044	0.00017	0.026
3kb_contact_63	14q22.2	chr14	54573000	chr14	54306000	3e-05	0.0069	1.8e-06	0.0011	1.3e-06	0.00054
3kb_contact_64	14q22.2	chr14	54573000	chr14	54321000	5.5e-05	0.011	6.2e-06	0.0029	1.6e-28	3.8e-24
3kb_contact_65	14q22.2	chr14	54573000	chr14	54414000	0.000544	0.0389	4.08e-05	0.00571	1.06e-08	1.01e-05
3kb_contact_66	14q22.2	chr14	54573000	chr14	54426000	0.000286	0.0253	0.000863	0.0421	0.000181	0.0192
3kb_contact_67	14q22.2	chr14	54573000	chr14	54546000	6.89e-05	0.00948	0.000683	0.0364	3.25e-05	0.0058
3kb_contact_68	14q22.2	chr14	54573000	chr14	54813000	0.00025	0.034	1.6e-08	1.9e-05	0.00028	0.038
3kb_contact_69	14q22.2	chr14	54582000	chr14	54081000	8.6e-06	0.0026	6.3e-09	8.3e-06	0.00011	0.019
3kb_contact_70	14q22.2	chr14	54582000	chr14	54414000	0.00017	0.0174	0.000341	0.0229	0.000177	0.019
3kb_contact_71	14q22.2	chr14	54585000	chr14	54009000	4.3e-23	6.9e-19	1.6e-05	0.0061	3.4e-05	0.0077
3kb_contact_72	14q22.2	chr14	54585000	chr14	54081000	0.00019	0.028	5.7e-09	7.7e-06	0.00011	0.019
3kb_contact_73	14q22.2	chr14	54585000	chr14	54084000	0.00018	0.027	5.5e-05	0.016	0.00029	0.039
3kb_contact_74	14q22.2	chr14	54591000	chr14	54009000	7.1e-24	1.2e-19	8e-09	1e-05	3.8e-06	0.0013
3kb_contact_75	14q22.2	chr14	54600000	chr14	53997000	0.00034	0.043	0.00017	0.038	2.8e-06	0.001
3kb_contact_76	14q22.2	chr14	54600000	chr14	54009000	9.5e-16	4.7e-12	2.5e-07	0.0002	1.2e-06	0.00052
3kb_contact_77	14q22.2	chr14	54600000	chr14	54546000	8.25e-06	0.002	0.000262	0.0192	0.000239	0.0234
3kb_contact_78	14q22.2	chr14	54612000	chr14	54798000	0.000525	0.0379	8.46e-06	0.00191	7.34e-05	0.0104
3kb_contact_79	14q22.2	chr14	54624000	chr14	54426000	5.25e-06	0.00138	0.00112	0.0499	0.000133	0.0161
3kb_contact_80	14q22.2	chr14	54624000	chr14	54429000	7.66e-06	0.00191	0.000274	0.0199	0.000142	0.0167
3kb_contact_81	14q22.2	chr14	54633000	chr14	53898000	0.0001	0.018	1.8e-06	0.0011	3e-06	0.0011
3kb_contact_82	14q22.2	chr14	54633000	chr14	53997000	1.6e-05	0.0041	5.9e-05	0.017	1.4e-05	0.0038
3kb_contact_83	14q22.2	chr14	54633000	chr14	54009000	2.1e-36	1.2e-31	2.4e-12	7.6e-09	1.9e-14	6.4e-11
3kb_contact_84	14q22.2	chr14	54633000	chr14	54081000	0.00033	0.042	5.4e-16	3.4e-12	5.5e-14	1.7e-10
3kb_contact_85	14q22.2	chr14	54633000	chr14	54084000	1.9e-06	0.00079	6.2e-06	0.0029	6.6e-05	0.013
3kb_contact_86	14q22.2	chr14	54633000	chr14	54267000	0.00031	0.04	1.7e-05	0.0065	0.00021	0.031
3kb_contact_87	14q22.2	chr14	54633000	chr14	54426000	0.000428	0.0332	0.000885	0.0428	0.000499	0.0387
3kb_contact_88	14q22.2	chr14	54633000	chr14	54546000	5.8e-07	0.00024	0.000129	0.0117	1.54e-05	0.00337
3kb_contact_89	14q22.2	chr14	54636000	chr14	53898000	8.2e-07	0.00039	3.9e-05	0.012	8.8e-08	5.6e-05
3kb_contact_90	14q22.2	chr14	54636000	chr14	53922000	5.1e-05	0.01	1.8e-06	0.001	3.3e-05	0.0075
3kb_contact_91	14q22.2	chr14	54636000	chr14	54009000	3.6e-61	7.4e-56	4.2e-06	0.0021	1.1e-11	2.1e-08
3kb_contact_92	14q22.2	chr14	54636000	chr14	54081000	4.3e-07	0.00023	8.3e-08	7.7e-05	2.5e-17	1.4e-13
3kb_contact_93	14q22.2	chr14	54636000	chr14	54342000	0.00027	0.037	1.9e-05	0.0071	3.2e-06	0.0012
3kb_contact_94	14q22.2	chr14	54636000	chr14	54414000	0.00045	0.0344	0.000454	0.0278	4.12e-07	0.000195
3kb_contact_95	14q22.2	chr14	54636000	chr14	54432000	0.000325	0.0273	9.19e-05	0.00988	1.89e-06	0.000705
3kb_contact_96	14q22.2	chr14	54636000	chr14	54519000	0.000161	0.0166	0.000148	0.0127	7e-05	0.0101
3kb_contact_97	14q22.2	chr14	54636000	chr14	54567000	1.04e-10	1.54e-07	2.17e-07	0.000176	0.00072	0.0489
3kb_contact_98	14q22.2	chr14	54642000	chr14	53898000	3.5e-06	0.0013	3.6e-05	0.012	1.4e-06	0.00057
3kb_contact_99	14q22.2	chr14	54642000	chr14	54009000	4.8e-69	2.3e-63	1.1e-08	1.4e-05	9.1e-10	1e-06
3kb_contact_100	14q22.2	chr14	54642000	chr14	54081000	4.6e-09	4.7e-06	4.5e-12	1.3e-08	8.1e-13	2e-09
3kb_contact_101	14q22.2	chr14	54642000	chr14	54315000	0.00015	0.023	1.2e-10	2.5e-07	7.7e-05	0.014
3kb_contact_102	14q22.2	chr14	54642000	chr14	54354000	7.1e-05	0.013	3.4e-05	0.011	0.00017	0.026
3kb_contact_103	14q22.2	chr14	54642000	chr14	54414000	0.000396	0.0314	0.00069	0.0365	6.48e-05	0.00956
3kb_contact_104	14q22.2	chr14	54654000	chr14	54009000	2.6e-15	1.2e-11	6.8e-06	0.0031	1.8e-06	0.00073
3kb_contact_105	14q22.2	chr14	54666000	chr14	54426000	0.000173	0.0176	0.000197	0.0156	0.000421	0.035
3kb_contact_106	14q22.2	chr14	54684000	chr14	54009000	7.8e-11	1.3e-07	4.2e-08	4.3e-05	5.8e-06	0.0019
3kb_contact_107	14q22.2	chr14	54735000	chr14	54009000	4.3e-05	0.0091	7e-05	0.02	4.7e-05	0.0098
3kb_contact_108	14q22.2	chr14	54795000	chr14	53895000	7.6e-05	0.014	2.6e-06	0.0014	7.7e-06	0.0023
3kb_contact_109	14q22.2	chr14	54795000	chr14	53898000	3.4e-07	0.00019	8.5e-05	0.023	1.6e-07	9.4e-05
3kb_contact_110	14q22.2	chr14	54795000	chr14	54009000	2e-59	3.7e-54	5.1e-07	0.00036	1.9e-17	1.1e-13
3kb_contact_111	14q22.2	chr14	54795000	chr14	54081000	5.1e-07	0.00026	8.1e-11	1.8e-07	2.6e-12	5.6e-09
3kb_contact_112	14q22.2	chr14	54795000	chr14	54315000	0.00016	0.024	5.1e-12	1.5e-08	2.3e-07	0.00013
3kb_contact_113	14q22.2	chr14	54795000	chr14	54414000	0.00046	0.0348	0.000613	0.0341	1.2e-05	0.00281
3kb_contact_114	14q22.2	chr14	54795000	chr14	54432000	0.000504	0.0369	4.94e-05	0.00643	0.000165	0.0182
3kb_contact_115	14q22.2	chr14	54795000	chr14	54546000	3.15e-12	1.28e-08	0.000348	0.0232	6.47e-06	0.00182
3kb_contact_116	14q22.2	chr14	54798000	chr14	53895000	2.1e-08	1.7e-05	4.3e-05	0.013	2.8e-07	0.00015
3kb_contact_117	14q22.2	chr14	54798000	chr14	53898000	3.4e-10	4.9e-07	0.00022	0.047	4.3e-08	3e-05
3kb_contact_118	14q22.2	chr14	54798000	chr14	54009000	4.3e-86	6.3e-80	1.3e-05	0.0053	6.1e-14	1.8e-10
3kb_contact_119	14q22.2	chr14	54798000	chr14	54081000	2.7e-10	4e-07	3e-08	3.2e-05	3.9e-14	1.2e-10
3kb_contact_120	14q22.2	chr14	54798000	chr14	54315000	1.6e-06	0.00066	6.4e-10	1.2e-06	1.7e-05	0.0044
3kb_contact_121	14q22.2	chr14	54798000	chr14	54612000	0.000525	0.0379	8.46e-06	0.00191	7.34e-05	0.0104
3kb_contact_122	15q13	chr15	32994000	chr15	36537000	5.4e-07	0.00028	0.00011	0.028	1.2e-05	0.0033
3kb_contact_123	16q22.1	chr16	68550000	chr16	69141000	0.00013	0.021	4.4e-09	6.2e-06	0.00013	0.021
3kb_contact_124	16q22.1	chr16	68550000	chr16	69321000	1.8e-09	2.1e-06	4.8e-06	0.0024	0.00018	0.028
3kb_contact_125	20p12.3	chr20	6351000	chr20	7131000	7.3e-20	7e-16	9.8e-07	0.00063	2e-05	0.005
3kb_contact_126	20p12.3	chr20	6351000	chr20	7209000	0.00022	0.031	0.00018	0.041	8.2e-06	0.0024
3kb_contact_127	20p12.3	chr20	6351000	chr20	7326000	5.6e-08	4.1e-05	3.3e-06	0.0017	3.5e-06	0.0012
3kb_contact_128	20p12.3	chr20	6351000	chr20	8394000	7.4e-05	0.014	2.6e-11	6.6e-08	5.3e-05	0.011
3kb_contact_129	20p12.3	chr20	6351000	chr20	9522000	0.00011	0.018	2.7e-06	0.0014	3.4e-08	2.5e-05
3kb_contact_130	20p12.3	chr20	6390000	chr20	6531000	5.4e-05	0.011	0.00015	0.034	5.4e-05	0.011
3kb_contact_131	20q13.33	chr20	60495000	chr20	58629000	4.3e-05	0.0091	8.2e-08	7.6e-05	0.00037	0.047
